# Supplementary material for: The mitochondrial lactate oxidation complex: endpoint for carbohydrate carbon disposal
Source: Am J Physiol Endocrinol Metab. Author manuscript; Available in PMC 2025 Jun 8. (PMC12145959; doi:10.1152/ajpendo.00306.2024)
Supplement: Supplementary material [file NIHMS2085510-supplement-Supplementary_material.zip]

Archive with 6 entries (6 files):
- Figure S1.pdf
- Figure S2.pdf
- Movie S1.mov
- Movie S2.mov
- Table S1.pdf
- Table S2 Data S1.xlsx
