# Supplementary material for: The mitochondrial lactate oxidation complex: endpoint for carbohydrate carbon disposal
Source: Am J Physiol Endocrinol Metab. Author manuscript; Available in PMC 2025 Jun 8. (PMC12145959; doi:10.1152/ajpendo.00306.2024)
Supplement: Supplementary material [file NIHMS2085510-supplement-Supplementary_material.zip › Table S2 Data S1.xlsx]

## Sheet: Final_Combined_Cleaned_Protein_
Sequence Count	Spectrum Count	Sequence Coverage	Length	MolWt	pI	NSAF	EMPAI	Descriptive Name
79	417	0.612	480	52852	6.2	0.0178258	3.09261	Cytochrome b-c1 complex subunit 1, mitochondrial OS=Mus musculus GN=Uqcrc1 PE=1 SV=2
75	399	0.494	453	48235	9.3	0.0180729	2.11889	Cytochrome b-c1 complex subunit 2, mitochondrial OS=Mus musculus GN=Uqcrc2 PE=1 SV=1
3	6	0.22	127	14286	10.6	0.000969396	0.659587	Mitochondrial pyruvate carrier 2 OS=Mus musculus GN=Mpc2 PE=1 SV=1
4	5	0.188	325	35328	9.2	0.000315675	0.541701	Cytochrome c1, heme protein, mitochondrial OS=Mus musculus GN=Cyc1 PE=1 SV=1
6	9	0.099	332	36499	7.7	0.000556235	0.25603	L-lactate dehydrogenase A chain OS=Mus musculus GN=Ldha PE=1 SV=3
6	9	0.099	332	36499	7.7	0.000556235	0.25603	L-lactate dehydrogenase OS=Mus musculus GN=Ldha PE=1 SV=1
6	9	0.091	361	39758	8.4	0.000511551	0.233105	L-lactate dehydrogenase OS=Mus musculus GN=Ldha PE=1 SV=1
6	9	0.139	237	26035	8.1	0.000779198	0.377209	L-lactate dehydrogenase OS=Mus musculus GN=Ldha PE=1 SV=1
6	9	0.121	273	30014	9.1	0.000676446	0.321296	L-lactate dehydrogenase (Fragment) OS=Mus musculus GN=Ldha PE=1 SV=1
4	9	0.083	470	50373	7.9	0.000392915	0.210598	Monocarboxylate transporter 4 OS=Mus musculus GN=Slc16a3 PE=1 SV=1
4	9	0.083	470	50373	7.9	0.000392915	0.210598	Monocarboxylate transporter 4 OS=Mus musculus GN=Slc16a3 PE=1 SV=1
2	3	0.081	273	29674	5.5	0.000225482	0.205036	owl|P18572| BASIGIN PRECURSOR (BASIC IMMUNOGLOBULIN SUPERFAMILY) (MEMBRANE...
2	3	0.101	218	24116	5.4	0.00028237	0.261828	Basigin OS=Mus musculus GN=Bsg PE=1 SV=1
2	3	0.112	197	21715	6.2	0.00031247	0.294196	Basigin (Fragment) OS=Mus musculus GN=Bsg PE=1 SV=1
2	3	0.057	389	42445	5.8	0.000158243	0.14025	Basigin OS=Mus musculus GN=Bsg PE=1 SV=2
2	4	0.053	493	53267	7.5	0.000166482	0.129796	Monocarboxylate transporter 1 OS=Mus musculus GN=Slc16a1 PE=1 SV=1
2	4	0.053	493	53267	7.5	0.000166482	0.129796	Monocarboxylate transporter 1 OS=Mus musculus GN=Slc16a1 PE=1 SV=1
35	162	0.407	332	36499	7.7	0.00806681	1.5527	L-lactate dehydrogenase A chain OS=Mus musculus GN=Ldha PE=1 SV=3
35	162	0.407	332	36499	7.7	0.00806681	1.5527	L-lactate dehydrogenase OS=Mus musculus GN=Ldha PE=1 SV=1
35	162	0.374	361	39758	8.4	0.00741878	1.36592	L-lactate dehydrogenase OS=Mus musculus GN=Ldha PE=1 SV=1
10	87	0.206	325	35328	9.2	0.00442548	0.606941	Cytochrome c1, heme protein, mitochondrial OS=Mus musculus GN=Cyc1 PE=1 SV=1
7	38	0.192	453	48235	9.3	0.00138679	0.555966	Cytochrome b-c1 complex subunit 2, mitochondrial OS=Mus musculus GN=Uqcrc2 PE=1 SV=1
6	15	0.141	334	36572	6.1	0.000742454	0.383566	L-lactate dehydrogenase B chain OS=Mus musculus GN=Ldhb PE=1 SV=2
1	1	0.103	146	16101	6.5	0.000113233	0.267652	Cytochrome c oxidase subunit 5A, mitochondrial OS=Mus musculus GN=Cox5a PE=1 SV=2
3	8	0.092	480	52852	6.2	0.000275533	0.235947	Cytochrome b-c1 complex subunit 1, mitochondrial OS=Mus musculus GN=Uqcrc1 PE=1 SV=2
2	3	0.081	273	29674	5.5	0.00018167	0.205036	owl|P18572| BASIGIN PRECURSOR (BASIC IMMUNOGLOBULIN SUPERFAMILY) (MEMBRANE...
2	3	0.101	218	24116	5.4	0.000227504	0.261828	Basigin OS=Mus musculus GN=Bsg PE=1 SV=1
2	3	0.112	197	21715	6.2	0.000251756	0.294196	Basigin (Fragment) OS=Mus musculus GN=Bsg PE=1 SV=1
2	3	0.057	389	42445	5.8	0.000127496	0.14025	Basigin OS=Mus musculus GN=Bsg PE=1 SV=2
3	4	0.073	413	45853	9.8	0.000160116	0.183042	Cytochrome c oxidase assembly protein COX15 homolog OS=Mus musculus GN=Cox15 PE=1 SV=1
3	8	0.068	470	50373	7.9	0.000281395	0.169499	Monocarboxylate transporter 4 OS=Mus musculus GN=Slc16a3 PE=1 SV=1
3	8	0.068	470	50373	7.9	0.000281395	0.169499	Monocarboxylate transporter 4 OS=Mus musculus GN=Slc16a3 PE=1 SV=1
2	4	0.054	261	29923	7.3	0.000253364	0.1324	Cytochrome c oxidase subunit 3 OS=Mus musculus GN=mt-Co3 PE=1 SV=2
2	4	0.054	261	29923	7.3	0.000253364	0.1324	Cytochrome c oxidase subunit 3 OS=Mus musculus GN=mt-Co3 PE=1 SV=1
2	18	0.044	227	25976	4.7	0.00131091	0.106624	Cytochrome c oxidase subunit 2 OS=Mus musculus GN=Mtco2 PE=1 SV=1
2	18	0.044	227	25976	4.7	0.00131091	0.106624	Cytochrome c oxidase subunit 2 OS=Mus musculus GN=mt-Co2 PE=1 SV=1
2	15	0.024	381	43210	8	0.000650865	0.0568175	Cytochrome b OS=Mus musculus GN=Mt-Cyb PE=1 SV=1
2	15	0.024	381	43210	8	0.000650865	0.0568175	Cytochrome b OS=Mus musculus GN=mt-Cytb PE=1 SV=1
18	64	0.709	86	10071	8.7	0.022497	4.11682	Cytochrome c oxidase subunit 6B1 OS=Mus musculus GN=Cox6b1 PE=1 SV=2
9	23	0.573	89	10435	4.9	0.007812	2.74111	Cytochrome b-c1 complex subunit 6, mitochondrial OS=Mus musculus GN=Uqcrh PE=1 SV=2
20	68	0.568	111	13527	9.1	0.018519	2.69828	Cytochrome b-c1 complex subunit 7 OS=Mus musculus GN=Uqcrb PE=1 SV=3
20	68	0.568	111	13561	9.1	0.018519	2.69828	Cytochrome b-c1 complex subunit 7 OS=Mus musculus GN=Uqcrb PE=1 SV=1
15	72	0.561	82	9327	9.5	0.026543	2.63915	Cytochrome c oxidase subunit NDUFA4 OS=Mus musculus GN=Ndufa4 PE=1 SV=2
27	69	0.552	105	11605	9.6	0.019865	2.56451	Cytochrome c, somatic OS=Mus musculus GN=Cycs PE=1 SV=2
27	69	0.552	105	11605	9.6	0.019865	2.56451	Cytochrome c OS=Mus musculus GN=Cycs PE=1 SV=1
19	87	0.474	76	8469	10.1	0.034605	1.97852	Cytochrome c oxidase subunit 6C OS=Mus musculus GN=Cox6c PE=1 SV=3
7	10	0.472	127	14286	10.6	0.00238	1.96483	Mitochondrial pyruvate carrier 2 OS=Mus musculus GN=Mpc2 PE=1 SV=1
5	6	0.378	82	9768	10.3	0.002212	1.38781	Cytochrome b-c1 complex subunit 8 OS=Mus musculus GN=Uqcrq PE=1 SV=3
5	19	0.375	64	7446	9.2	0.008975	1.37137	Cytochrome b-c1 complex subunit 9 OS=Mus musculus GN=Uqcr10 PE=1 SV=1
5	19	0.375	64	7446	9.2	0.008975	1.37137	Cytochrome b-c1 complex subunit 9 OS=Mus musculus GN=Uqcr10 PE=1 SV=1
7	12	0.361	169	19530	9.2	0.002147	1.29615	Cytochrome c oxidase subunit 4 isoform 1, mitochondrial OS=Mus musculus GN=Cox4i1 PE=1 SV=2
7	12	0.361	169	19530	9.2	0.002147	1.29615	Cytochrome c oxidase subunit 4 isoform 1, mitochondrial OS=Mus musculus GN=Cox4i1 PE=1 SV=1
21	87	0.359	128	13813	8.4	0.020547	1.2856	Cytochrome c oxidase subunit 5B, mitochondrial OS=Mus musculus GN=Cox5b PE=1 SV=1
21	87	0.357	129	13847	8.1	0.020388	1.2751	Cytochrome c oxidase subunit 5B, mitochondrial OS=Mus musculus GN=Cox5b PE=1 SV=1
20	47	0.356	146	16101	6.5	0.009732	1.26987	Cytochrome c oxidase subunit 5A, mitochondrial OS=Mus musculus GN=Cox5a PE=1 SV=2
7	27	0.288	80	8986	9.8	0.010203	0.940886	Cytochrome c oxidase subunit 7A1, mitochondrial OS=Mus musculus GN=Cox7a1 PE=1 SV=1
7	27	0.258	89	9827	8.9	0.009171	0.81134	Cytochrome c oxidase subunit 7A1, mitochondrial OS=Mus musculus GN=Cox7a1 PE=1 SV=1
5	9	0.277	83	9291	10.3	0.003278	0.892344	Cytochrome c oxidase subunit 7A2, mitochondrial OS=Mus musculus GN=Cox7a2 PE=1 SV=2
7	13	0.276	105	11714	9.5	0.003743	0.887991	Cytochrome c, testis-specific OS=Mus musculus GN=Cyct PE=1 SV=3
3	3	0.261	111	12399	9.6	0.000817	0.823896	Cytochrome c oxidase subunit 7A-related protein, mitochondrial OS=Mus musculus GN=Cox7a2l PE=1 SV=1
3	3	0.261	111	12399	9.6	0.000817	0.823896	Cytochrome c oxidase subunit 7A-related protein, mitochondrial OS=Mus musculus GN=Cox7a2l PE=1 SV=1
3	3	0.216	134	14913	9.6	0.000677	0.644372	Cytochrome c oxidase subunit 7A-related protein, mitochondrial OS=Mus musculus GN=Cox7a2l PE=1 SV=1
3	4	0.235	162	17463	8.1	0.000746	0.717908	Cytochrome b-c1 complex subunit 1, mitochondrial (Fragment) OS=Mus musculus GN=Uqcrc1 PE=1 SV=1
6	37	0.22	109	12455	9.6	0.010262	0.659587	Mitochondrial pyruvate carrier 1 OS=Mus musculus GN=Mpc1 PE=1 SV=1
1	11	0.124	97	10749	9.1	0.003428	0.330454	Cytochrome c oxidase subunit 6A2, mitochondrial OS=Mus musculus GN=Cox6a2 PE=1 SV=2
5	8	0.094	480	52852	6.2	0.000504	0.241652	Cytochrome b-c1 complex subunit 1, mitochondrial OS=Mus musculus GN=Uqcrc1 PE=1 SV=2
4	7	0.077	274	29368	8.7	0.000772	0.193988	Cytochrome b-c1 complex subunit Rieske, mitochondrial OS=Mus musculus GN=Uqcrfs1 PE=1 SV=1
1	1	0.077	169	18382	9.9	0.000179	0.193988	Succinate dehydrogenase cytochrome b560 subunit, mitochondrial OS=Mus musculus GN=Sdhc PE=1 SV=1
1	1	0.096	135	14510	9.9	0.000224	0.247383	Succinate dehydrogenase cytochrome b560 subunit, mitochondrial OS=Mus musculus GN=Sdhc PE=1 SV=1
2	3	0.073	453	48235	9.3	0.0002	0.183042	Cytochrome b-c1 complex subunit 2, mitochondrial OS=Mus musculus GN=Uqcrc2 PE=1 SV=1
